# Supplementary material for: Habitat Diversity, Environmental Conditions, and Distribution of Endangered Fungus Sarcosoma globosum (Ascomycota) in Lithuania
Source: J Fungi (Basel). 2024 Mar 30;10(4):263. doi: 10.3390/jof10040263 (PMC11051098; doi:10.3390/jof10040263)
Supplement: Supplementary file 1 [file jof-10-00263-s001.zip]

Archive with 5 entries (5 files):
- Figure S1.jpg
- Supplementary table S1. Localities_general.xlsx
- Supplementary table S2. Soil parameters (1).xlsx
- Supplementary table S3. Vegetation_characteristics 1.xlsx
- Supplementary table S4. Disturbances assessment.xlsx
