# Supplementary material for: Habitat Diversity, Environmental Conditions, and Distribution of Endangered Fungus Sarcosoma globosum (Ascomycota) in Lithuania
Source: J Fungi (Basel). 2024 Mar 30;10(4):263. doi: 10.3390/jof10040263 (PMC11051098; doi:10.3390/jof10040263)
Supplement: Supplementary file 1 [file jof-10-00263-s001.zip › Supplementary table S1. Localities_general.xlsx]

## Sheet: Lapas1
Table S1: General information about Sarcosoma globosum localities in Lithuania
Locality	Coordinates	Quantity of forest compartments	Size of compartment (ha)	First observation date	Plot code	Protected areas (IUCN category)
Antazavė 1	55.809°N, 25.886° E	4	1.4	2009	An1a	Sartai Regional Park (V), Natura 2000 special protection areas
			0.3	2013	An1b	Sartai Regional Park (V), Natura 2000 special protection areas
			1.4	2013	An1c	Sartai Regional Park (V), Antazavė Pinewood landscape reserve (IV), Natura 2000 special protection areas
			1.9	2009	An1d	Sartai Regional Park (V), Antazavė Pinewood landscape reserve (IV), Natura 2000 special protection areas
Antazavė 2	55.815°N, 25.893°E	2	1.7	2014	An2a	Sartai Regional Park (V), Antazavė Pinewood landscape reserve (IV), Natura 2000 special protection areas
			2.1	2014	An2b	Sartai Regional Park (V), Antazavė Pinewood landscape reserve (IV), Natura 2000 special protection areas
Antazavė 3	55.813°N, 25.914°E	1	0.2	2015	An3	Sartai Regional Park (V), Antazavė Pinewood landscape reserve (IV), Natura 2000 special protection areas
Antazavė 4	55.812°N, 25.908°E	1	3.5	2015	An4	Sartai Regional Park (V), Antazavė Pinewood landscape reserve (IV), Natura 2000 special protection areas
Antazavė 5	55.813°N, 25.905°E	1	9.1	2015	An5	Sartai Regional Park (V), Antazavė Pinewood landscape reserve (IV), Natura 2000 special protection areas
Ažvinčiai 1	55.434°N, 26.062°E	2	1.4	2007	Az1a	Aukštaitija National Park (II), Ažvinčiai (Gervėčiai) Ancient Woodland strict nature reserve (Ia), Natura 2000 special protection areas
			2.3	2016	Az1b	Aukštaitija National Park (II), Ažvinčiai (Gervėčiai) Ancient Woodland strict nature reserve (Ia), Natura 2000 special protection areas
Ažvinčiai 2	55.425°N, 26.108°E	2	0.7	2015	Az2a	Aukštaitija National Park (II), Švogina hydrographical reserve (IV), Natura 2000 special protection areas
			1.5	2015	Az2b	Aukštaitija National Park (II), Švogina hydrographical reserve (IV), Natura 2000 special protection areas
Ažvinčiai 3	55.466°N, 26.094°E	1	0.7	2016	Az3	Aukštaitija National Park (II), Ažvinčiai Woodland botanical-zoological reserve (IV), Natura 2000 special protection areas
Ažvinčiai 4	55.462°N, 26.091°E	1	0.3	2019	Az4	Aukštaitija National Park (II), Ažvinčiai Woodland botanical-zoological reserve (IV), Natura 2000 special protection areas
Grabijolai	54.807°N, 24.880°E	1	0.2	2021	Grb	Neris Regional Park (V), Natura 2000 special area of conservation
Gražutė	55.671°N, 26.180°E	1	0.6	2021	Grz	Gražutė Regional Park (V), Gražutė landscape reserve (IV), Natura 2000 special protection areas
Ilgašilis	55.782°N, 25.878°E	4	6.1	2016	Il1	Sartai Regional Park (V), Ilgašilis botanical-zoological reserve (IV), Natura 2000 special protection areas
			1	2016	Il2	Sartai Regional Park (V), Ilgašilis botanical-zoological reserve (IV), Natura 2000 special protection areas
			0.9	2016	Il3	Sartai Regional Park (V), Ilgašilis botanical-zoological reserve (IV), Natura 2000 special protection areas
			1.1	2016	Il4	Sartai Regional Park (V), Ilgašilis botanical-zoological reserve (IV), Natura 2000 special protection areas
Jaskoniškės 1	55.781°N, 25.844°E	1	0.8	2015	Ja1	Sartai Regional Park (V), Ilgašilis botanical-zoological reserve (IV), Natura 2000 special protection areas
Jaskoniškės 2	55.780°N, 25.851°E	1	2.4	2015	Ja2	Sartai Regional Park (V), Ilgašilis botanical-zoological reserve (IV), Natura 2000 special protection areas
Kairėnai	54.760°N, 25.439°E	1	1.2	2012	Kr	-
Labanoras 1	55.282°N, 25.875°E	4	1	2012	La1a	Labanoras Regional Park (V), Natura 2000 special protection areas
			7.9	2012	La1b	Labanoras Regional Park (V), Kiauneliškis strict nature reserve (Ia), Natura 2000 special protection areas
			0.4	2012	La1c	Labanoras Regional Park (V), Kiauneliškis strict nature reserve (Ia), Natura 2000 special protection areas
			1.8	2012	La1d	Labanoras Regional Park (V), Kiauneliškis strict nature reserve (Ia), Natura 2000 special protection areas
Labanoras 2	55.285°N, 25.752°E	1	0.8	2020	La2	Labanoras Regional Park (V), Natura 2000 special protection areas
Minčia 1	55.480°N, 25.968°E	1	0.3	2015	Mn1	Aukštaitija National Park (II), Minčiagirė botanical-zoological reserve (IV), Natura 2000 special protection areas
Minčia 2	55.479°N, 26.021°E	2	1.3	2021	Mn2a	Aukštaitija National Park (II), Natura 2000 special protection areas
			0.8	2021	Mn2b	-
Paliūniškis	55.801°N, 24.506°E	1	0.6	2012	Pa	Natura 2000 special area of conservation
Panatrytis	55.362°N, 25.712°E	1	2	2020	Pnt	-
Paneriai	54.752°N, 24.973°E	2	2.9	2015	Pn1	Neris Regional Park (V), Bražuolė botanical reserve (IV), Natura 2000 special area of conservation
			0.4	2015	Pn2	Neris Regional Park (V), Bražuolė botanical reserve (IV), Natura 2000 special area of conservation
Puščia	55.692°N, 26.065°E	1	6.9	2015	Pu	-
Sruogiškės	55.686°N, 25.848°E	2	1.1	2015	Sr1	-
			0.9	2015	Sr2	-
Velykamiškis	55.247°N, 26.259°E	1	1.1	2020	Vlk	-
Vyteniškės	54.756°N, 25.493°E	1	0.8	2014	Vt	-
Vyžiai	55.411°N, 25.997°E	1	4.1	2008	Vz	Aukštaitija National Park (II), Baluošas landscape reserve (IV), Natura 2000 special protection areas
Žiliškės	55.676°N, 24.712°E	1	1	2008	Zi	Natura 2000 special area of conservation
