# Supplementary material for: Habitat Diversity, Environmental Conditions, and Distribution of Endangered Fungus Sarcosoma globosum (Ascomycota) in Lithuania
Source: J Fungi (Basel). 2024 Mar 30;10(4):263. doi: 10.3390/jof10040263 (PMC11051098; doi:10.3390/jof10040263)
Supplement: Supplementary file 1 [file jof-10-00263-s001.zip › Supplementary table S2. Soil parameters (1).xlsx]

## Sheet: Lapas1
Table S2: Soil characteristics in Sarcosoma globosum localities in Lithuania
Locality	Plot code	Soil group	O horizon thickness (cm)	pHKCl	Organic C (%)	Total N (%)	C:N ratio
Antazavė 1	An1a	Eutri-Haplic Arenosols	10.5	-	-	-	-
	An1b	Eutri-Haplic Arenosols	9.0	3.5	3.41	0.305	11.1
	An1c	Eutri-Haplic Arenosols	10.3	-	-	-	-
	An1d	Eutri-Haplic Arenosols	10.8	-	-	-	-
Antazavė 2	An2a	Eutri-Haplic Arenosols	7.7	-	-	-	-
	An2b	Eutri-Haplic Arenosols	7.0	3.9	2.17	0.18	12
Antazavė 3	An3	Eutri-Haplic Arenosols	9.5	3.9	2.83	0.177	15.9
Antazavė 4	An4	Eutri-Haplic Arenosols	8.5	4.3	2.21	0.185	11.9
Antazavė 5	An5	Eutri-Haplic Arenosols	9.0	6	3.18	0.208	15.2
Ažvinčiai 1	Az1a	Eutri-Haplic Arenosols	6.8	3.6	2.81	0.139	20.2
	Az1b	Eutri-Haplic Arenosols	7.3	-	-	-	-
Ažvinčiai 2	Az2a	Dystri-Haplic Arenosols	9.8	3.2	1.57	0.11	14.2
	Az2b	Dystri-Haplic Arenosols	8.4	-	-	-	-
Ažvinčiai 3	Az3	Dystri-Haplic Arenosols	8.5	4	1.99	0.146	13.6
Ažvinčiai 4	Az4	Dystri-Haplic Arenosols	8.0	3.6	2.04	0.15	13.6
Grabijolai	Grb	Eutri-Haplic Arenosols	8.3	4	2.66	0.14	19
Gražutė	Grz	Dystri-Haplic Arenosols	6.8	5.6	2.99	0.142	21
Ilgašilis	Il1	Eutri-Haplic Arenosols	9.8	-	-	-	-
	Il2	Eutri-Haplic Arenosols	11.3	3.9	4.86	0.251	19.3
	Il3	Eutri-Haplic Arenosols	9.8	-	-	-	-
	Il4	Eutri-Haplic Arenosols	11.5	-	-	-	-
Jaskoniškės 1	Ja1	Eutri-Haplic Arenosols	10.0	3.1	3.57	0.2	17.8
Jaskoniškės 2	Ja2	Eutri-Haplic Arenosols	9.8	3	3.42	0.206	16.6
Kairėnai	Kr	Dystri-Haplic Arenosols	8.9	3.3	2.19	0.082	26.7
Labanoras 1	La1a	Dystri-Haplic Arenosols	10.0	-	-	-	-
	La1b	Dystri-Haplic Arenosols	10.0	-	-	-	-
	La1c	Dystri-Haplic Arenosols	12.0	-	-	-	-
	La1d	Dystri-Haplic Arenosols	9.8	3.2	2.92	0.16	18.2
Labanoras 2	La2	Eutri-Haplic Arenosols	9.0	3.8	5.32	0.302	17.6
Minčia 1	Mn1	Dystri-Haplic Arenosols	9.2	3.8	2.62	0.17	15.4
Minčia 2	Mn2a	Orthidystric Albeluvisols	7.0	3.9	2.08	0.154	13.5
	Mn2b	Orthidystric Albeluvisols	10.3	-	-	-	-
Paliūniškis	Pa	Orthi-Endohypergleyic Podzols	5.4	5.1	2.05	0.184	11.1
Panatrytis	Pnt	Eutri-Haplic Arenosols	9.0	3.9	2.41	0.168	14.3
Paneriai	Pn1	Eutri-Haplic Arenosols	6.4	3.8	3.06	0.208	14.7
	Pn2	Eutri-Haplic Arenosols	7.5	-	-	-	-
Puščia	Pu	Orthieutric Albeluvisols	7.0	4.2	3.83	0.28	13.6
Sruogiškės	Sr1	Orthieutric Albeluvisols	8.8	3.6	3.57	0.208	17.1
	Sr2	Orthieutric Albeluvisols	7.3	-	-	-	-
Velykamiškis	Vlk	Orthieutric Albeluvisols	7.8	5.3	1.61	0.144	11.1
Vyteniškės	Vt	Dystri-Haplic Arenosols	6.0	3.5	1.93	0.11	17.5
Vyžiai	Vz	Dystri-Haplic Arenosols	12.9	3.6	3.81	0.195	19.5
Žiliškės	Zi	Orthi-Endohypergleyic Podzols	5.9	4.2	1.79	0.149	12
