# Supplementary material for: Habitat Diversity, Environmental Conditions, and Distribution of Endangered Fungus Sarcosoma globosum (Ascomycota) in Lithuania
Source: J Fungi (Basel). 2024 Mar 30;10(4):263. doi: 10.3390/jof10040263 (PMC11051098; doi:10.3390/jof10040263)
Supplement: Supplementary file 1 [file jof-10-00263-s001.zip › Supplementary table S3. Vegetation_characteristics 1.xlsx]

## Sheet: Lapas1
Table S3: Habitat characteristics in Sarcosoma globosum study plots in Lithuania
Locality	Plot code			Stand origin	Stand age (y)	Stand height (m)	Stand Density Index (SDI)	Stand basal area (ba. m2/ha)		Canopy layer cover (%)				Understory layer cover (%)				Shrub layer cover (%)	Herbaceous plant layer cover (%)	Bryophyte layer cover (%)	Forest litter cover (%)	Bryophyte species (percentage of bryophyte layer cover)
		EUNIS habitat code	Natura 2000 habitat code						Stand volume (m3)	Picea abies	Pinus sylvestris	Small-leaf tree	Broad-leaf tree	Picea abies	Pinus sylvestris	Small-leaf tree	Broad-leaf tree					Dicranum majus	Dicranum polysetum	Dicranum scoparium	Eurhynchium angustirete	Hylocomium splendens	Plagiochila asplenioides	Plagiomnium affine	Plagiomnium undulatum	Pleurozium schreberi	Polytrichum formosum	Polytrichum juniperinum	Ptilium crista-castrensis	Rhodobryum roseum	Rhytidiadelphus triquetrus	Sphagnum squarrosum
Antazavė 1	An1a	T3F14	9010	Natural	120	34	853.38	49.25	45.81	10	30	0	0	40	0	0	0	10	50	80	10			5	5	30				40
	An1b	T3F14	-	Natural	65	26	680.85	35.36	15.86	60	0	0	0	10	0	10	10	20	80	90	10			10		40		5		30				1	10
	An1c	T3F14	-	Natural	70	20	645.9	32.69	18.75	30	10	20	0	40	0	0	0	5	30	80	20	5			5	30		5		30					5
	An1d	T3F44	9050	Natural	125	20	825.83	40.18	23.48	70	0	0	0	10	0	0	5	10	80	70	20			10		20		10		20	10
Antazavė 2	An2a	T3F44	9050	Natural	105	20	620.35	32.6	17.2	60	0	0	0	10	0	0	10	50	90	40	30				20	5		5		5	5
	An2b	T3F44	-	Natural	105	16	670.7	38.09	19.05	60	0	0	0	20	0	20	0	80	70	70	30				30	10		20	1					1	10
Antazavė 3	An3	T3F44	9010	Natural	110	26	877.88	47.63	35.46	20	20	10	0	40	0	0	0	30	50	90	10			5		40				30					20
Antazavė 4	An4	T3F44	9010/9050	Natural	115	26	518.7	27.4	18.93	20	10	10	0	30	0	0	0	50	40	90	10			1	10	40		5		30				5
Antazavė 5	An5	T3F44	9010/9050	Natural	125	24	717.82	38.53	26.2	20	0	20	0	50	0	0	0	40	60	80	20			5	10	20		10						5	30
Ažvinčiai 1	Az1a	T3F14	9010	Natural	151	26	524.55	27.07	20.47	10	30	0	0	50	10	0	0	40	50	40	60			1		20		10		10			5
	Az1b	T3F44	9010	Natural	136	29	548.21	28.61	23.93	10	30	0	0	30	0	20	0	60	90	30	70				5	10		20
Ažvinčiai 2	Az2a	T3F14	9010	Natural	96	28	703.78	36.38	30.05	10	20	0	0	30	0	10	0	20	90	80	5			5	1	40		10		20	5
	Az2b	T3F14	9010	Natural	96	28	484.9	23.81	20.09	40	10	10	0	30	0	0	0	30	70	70	20			5	5	20		20		20				1
Ažvinčiai 3	Az3	T3F44	9010	Natural	126	20	532.07	26.73	15.64	10	30	10	0	30	0	0	10	40	80	70	30			5	1	20		10		10				30
Ažvinčiai 4	Az4	T3F14	-	Natural	126	22	301.91	13.72	9.22	30	0	0	0	30	0	10	0	60	20	50	20		5			20		5		20	1			1	1
Grabijolai	Grb	T3N1	-	Cultural	46	15	769.14	36.93	17.09	70	10	0	0	0	0	0	0	0	5	70	40				10	30		20		1					1
Gražutė	Grz	T3N1	-	Cultural	29	16	472.73	18.92	9.91	40	0	20	10	0	0	0	0	20	10	30	70			1	1	5		20		5			1	5
Ilgašilis	Il1	T3N1	-	Cultural	32	16	543.85	22.53	11.64	30	0	20	20	10	0	0	0	20	10	30	70					10		10		10					1
	Il2	T3F14	-	Natural	135	20	1130.3	59.41	34.69	10	30	0	0	30	0	0	10	20	30	70	30			5		30		5		20					10
	Il3	T3N1	-	Cultural	45	16	488.31	20.47	10.42	30	0	10	0	30	0	0	0	30	5	70	30			1	10	20		20		10					10
	Il4	T3F14	9010	Natural	145	26	856.64	45.15	34.57	10	30	10	0	30	0	0	0	20	60	10	90				30	40				20
Jaskoniškės 1	Ja1	T3F14	-	Cultural	60	25	805.73	38.81	29.42	60	0	0	0	0	0	0	0	1	20	80	20			5	5	20	5	10		20					10
Jaskoniškės 2	Ja2	T3F14	-	Natural	65	19	955.69	48.41	27.46	30	0	10	10	20	0	0	10	20	30	80	20			10	20	10		5		30	5
Kairėnai	Kr	T3F14	9010	Natural	68	27	336.07	14.07	33.19	10	30	0	0	40	0	5	0	5	30	80	20		0.5			40		0.5		40
Labanoras 1	La1a	T3F14	-	Cultural	60	19	845.65	42.48	23.08	60	0	10	0	10	0	0	0	10	30	60	10		5	1	1	20		20		20				1
	La1b	T3N1	-	Cultural	40	10	819.12	37.06	11.56	60	10	10	0	0	0	0	5	5	5	80	20		5	1	1	30		20		30		1
	La1c	T3F14	-	Natural	75	17	671.77	32.18	15.82	30	0	20	0	30	0	0	0	5	5	70	20			5	5	30				20						10
	La1d	T3N1	9010	Cultural	40	13	662.03	31.59	13.57	70	0	0	0	0	0	0	0	10	10	90	10			5	1	20		20		20		5	20
Labanoras 2	La2	T3N1	-	Cultural	50	13	1000.1	46.04	19.14	60	0	20	0	0	0	0	0	5	10	70	30				10	30		20		10				1
Minčia 1	Mn1	T3F44	-	Natural	46	17	496.52	22.52	11.55	40	0	0	0	20	0	10	0	40	60	90	10			5	10	40		10		20			1	5	5
Minčia 2	Mn2a	T3F14	-	Natural	101	29	1059.82	55.77	47.25	10	20	20	0	30	0	0	0	20	50	70	30		5	5	5	20		1		30					10
	Mn2b	T3F44	-	Natural	80	26	517.17	27.06	20.45	5	20	5	0	30	0	0	0	5	60	50	40	5				20		10		10				5	1
Paliūniškis	Pa	T43	-	Natural	128	26	231.48	11.41	7.97	5	10	0	0	10	0	5	20	5	80	1	30				1									0.1
Panatrytis	Pnt	T3N1	-	Cultural	46	11	638.73	29.3	10.28	40	20	10	0	0	0	0	0	10	30	90	10					40		1		30
Paneriai	Pn1	T3F14	9010	Natural	115	25	1351.71	74.89	43.29	10	20	0	0	30	0	0	20	30	50	70	30		1			40				40
	Pn2	T3F14	9010	Natural	145	32	655.93	31.24	26.4	10	10	10	0	20	5	10	5	20	30	80	20		1	5	1	40		10		30	1
Puščia	Pu	T3F44	-	Cultural	60	27	389.53	19.95	15.84	50	0	0	0	20	0	0	0	30	90	70	30	5			20	10		20	1	10				5	5
Sruogiškės	Sr1	T3F14	-	Natural	115	28	593.91	31.36	25.12	10	20	0	0	30	0	0	0	40	40	80	20				5	30		10		20	1		10	5
	Sr2	T3F14	-	Natural	115	28	958.4	46.88	19.07	40	0	20	0	30	0	0	0	60	50	80	20				10	20		10		30					10
Velykamiškis	Vlk	T3N1	-	Cultural	46	19	691.18	31.1	17.47	40	30	0	0	0	0	0	0	1	5	80	20			5		30		5		40
Vyteniškės	Vt	T3N1	-	Cultural	35	17	658.07	31.83	9.83	65	0	5	0	0	0	0	0	10	20	60	40			0.5	30			30		5				0.5
Vyžiai	Vz	T3F14	9010	Natural	115	26	997.47	59.36	42.72	40	10	0	0	30	0	0	0	20	60	80	20			5		30		20		10			20
Žiliškės	Zi	T3F14	-	Cultural	83	27	1573.88	85.52	49.98	40	30	0	5	5	0	5	0	20	70	60	40				10	20		10		20				1
