# Supplementary material for: Habitat Diversity, Environmental Conditions, and Distribution of Endangered Fungus Sarcosoma globosum (Ascomycota) in Lithuania
Source: J Fungi (Basel). 2024 Mar 30;10(4):263. doi: 10.3390/jof10040263 (PMC11051098; doi:10.3390/jof10040263)
Supplement: Supplementary file 1 [file jof-10-00263-s001.zip › Supplementary table S4. Disturbances assessment.xlsx]

## Sheet: Lapas1
Table S4: Assessment data of natural and anthropogenic disturbances in Sarcosoma globosum study plots in Lithuania
Locality	Plot code	Percentage of windthrow and wind/snowbreak volume (%)	Percentage of volume of trees damaged by insects (%)	Percentage of volume of felled trees (%)	Percentage of disturbed forest floor (%)	Salvage logging	Thinning	Forest path	Nearby gravel or paved roads	Nearby electric power transmission/ telephone lines	Nearby human settlement	Nearby points of interest
Antazavė 1	An1a	8.2	0	2.4	0	-	-	-	-	-	-	-
	An1b	4.6	5.3	17.2	0	+	-	-	-	-	-	-
	An1c	3.4	4.8	6.2	0	-	-	-	-	-	-	-
	An1d	0.8	9.1	0	5	-	-	-	-	-	-	-
Antazavė 2	An2a	3.7	35.7	0	0	-	-	+	-	-	-	+
	An2b	6.1	5.3	10.3	10	-	-	+	-	-	-	+
Antazavė 3	An3	1.3	3.5	0	0	-	-	+	-	-	-	-
Antazavė 4	An4	3.1	0	0	5	-	-	+	-	-	-	-
Antazavė 5	An5	17.8	0	0	10	-	-	+	-	-	-	-
Ažvinčiai 1	Az1a	36.5	6.9	3.4	0	-	-	-	-	-	-	-
	Az1b	20	4.3	4.2	0	-	-	-	-	-	-	-
Ažvinčiai 2	Az2a	5.6	9.4	2.7	5	-	-	-	-	-	-	-
	Az2b	24.2	7.9	0	10	-	-	-	-	-	-	-
Ažvinčiai 3	Az3	34.7	3.1	0	5	-	-	+	-	-	-	-
Ažvinčiai 4	Az4	24.6	0	15.6	30	-	-	+	-	-	-	-
Grabijolai	Grb	8.3	0	4.5	10	-	-	-	-	-	-	-
Gražutė	Grz	1.72	0	39.3	0	-	-	-	-	-	-	-
Ilgašilis	Il1	0	0	16.1	0	-	+	-	+	+	-	-
	Il2	0	0	8.9	0	-	-	-	+	+	-	-
	Il3	2.4	0	19.8	0	-	+	-	+	+	-	-
	Il4	2.9	3.7	1.9	0	-	-	-	+	-	-	-
Jaskoniškės 1	Ja1	4.5	2.7	7.7	20	-	-	-	-	-	-	-
Jaskoniškės 2	Ja2	0.9	7.9	1.8	20	-	-	-	-	-	-	-
Kairėnai	Kr	4.4	4.9	10.9	5	+	-	+	-	-	-	-
Labanoras 1	La1a	6.4	6.3	0.8	40	-	-	-	-	-	-	-
	La1b	1.6	0.5	9.1	0	-	-	-	-	-	-	-
	La1c	3.1	1.4	22.3	10	-	-	-	-	-	-	-
	La1d	0.4	0	19.3	0	-	-	-	-	-	-	-
Labanoras 2	La2	1.8	0.2	4.4	5	-	-	-	-	-	+	-
Minčia 1	Mn1	5.9	0.9	40.6	10	+	-	-	+	-	-	-
Minčia 2	Mn2a	13.5	1.6	1.8	5	-	-	+	-	-	+	-
	Mn2b	0	0	0	5	-	-	+	-	-	+	-
Paliūniškis	Pa	0	0	78.4	45	+	-	+	-	-	-	+
Panatrytis	Pnt	0.8	0	23.5	0	-	+	+	-	-	-	-
Paneriai	Pn1	3.9	0	9.3	1	-	-	+	-	+	-	-
	Pn2	1.9	0	0.8	1	-	-	+	-	+	-	-
Puščia	Pu	1.5	1.5	12.4	5	-	+	-	-	-	-	-
Sruogiškės	Sr1	3.7	0.3	30	10	+	-	-	+	-	-	-
	Sr2	0	1	30.4	5	+	-	-	+	-	-	-
Velykamiškis	Vlk	7.4	0	19.1	5	-	+	-	-	-	-	-
Vyteniškės	Vt	3.4	4.9	11.3	10	-	+	+	-	-	-	-
Vyžiai	Vz	9.1	1.7	0	10	-	-	+	-	-	-	-
Žiliškės	Zi	5	5.9	0	1	-	-	-	+	-	-	-
